# Supplementary material for: Improving Methanol Utilization by Reducing Alcohol Oxidase Activity and Adding Co-Substrate of Sodium Citrate in Pichia pastoris
Source: J Fungi (Basel). 2023 Mar 29;9(4):422. doi: 10.3390/jof9040422 (PMC10142128; doi:10.3390/jof9040422)
Supplement: Supplementary file 1 [file jof-09-00422-s001.zip]

Archive with 1 entries (1 files):
- jof-2250804-supplementary.pdf
